# Supplementary material for: Reinvestigation into the role of lipopolysaccharide Glycosyltransferases in Helicobacter pylori protein glycosylation
Source: Gut Microbes. 2025 Jan 20;17(1):2455513. doi: 10.1080/19490976.2025.2455513 (PMC12931685; doi:10.1080/19490976.2025.2455513)
Supplement: Supplemental Material [file KGMI_A_2455513_SM0649.zip]

Archive with 4 entries (4 files):
- Table S4 MS protein.docx
- Table S1 Bacterial Strains and plasmids.docx
- Table S3 LPS titration assay setup.docx
- Table S2 Primers used in this study.docx
